# Supplementary material for: The In Vitro Antioxidant and Anti-Inflammatory Activities of Selected Australian Seagrasses
Source: Life (Basel). 2024 May 30;14(6):710. doi: 10.3390/life14060710 (PMC11205046; doi:10.3390/life14060710)
Supplement: Supplementary file 1 [file life-14-00710-s001.zip]

Archive with 7 entries (7 files):
- Anti-inflammatory Activity.prism
- Antioxidant Activity.prism
- LRMS 4-hydroxybenzoic acid (1).pdf
- LRMS apigenin (3).pdf
- LRMS luteolin (2).pdf
- Preparative HPLC Report.pdf
- Supporting Information_Revised.pdf
